# Supplementary material for: Dietary Fibre Modulates Gut Microbiota in Late Pregnancy Without Altering SCFA Levels, and Propionate Treatement Has No Effect on Placental Explant Function
Source: Nutrients. 2025 Apr 1;17(7):1234. doi: 10.3390/nu17071234 (PMC11990268; doi:10.3390/nu17071234)
Supplement: Supplementary file 1 [file nutrients-17-01234-s001.zip]

Archive with 1 entries (1 files):
- nutrients-3529683-supplementary.pdf
